# Supplementary material for: Proteomics analyses of acute kidney injury biomarkers in a rat exertional heat stroke model
Source: Front Physiol. 2023 Jun 12;14:1176998. doi: 10.3389/fphys.2023.1176998 (PMC10291232; doi:10.3389/fphys.2023.1176998)
Supplement: Supplementary file 1 [file Table2.xlsx]

## Sheet: file explanation
表头名称

## Sheet: non-EHS_vs_Con
GeneName

## Sheet: EHS_vs_non-EHS
GeneName

## Sheet: EHS_vs_Con
GeneName
